# Supplementary material for: Phage-Host Interaction Analysis by Flow Cytometry Allows for Rapid and Efficient Screening of Phages
Source: Antibiotics (Basel). 2022 Jan 27;11(2):164. doi: 10.3390/antibiotics11020164 (PMC8868278; doi:10.3390/antibiotics11020164)
Supplement: Supplementary file 1 [file antibiotics-11-00164-s001.zip]

Archive with 1 entries (1 files):
- antibiotics-1555626-supplementary.pdf
